# Supplementary material for: Crosstalk of disulfidptosis-related subtypes, establishment of a prognostic signature and immune infiltration characteristics in bladder cancer based on a machine learning survival framework
Source: Front Endocrinol (Lausanne). 2023 Apr 19;14:1180404. doi: 10.3389/fendo.2023.1180404 (PMC10154596; doi:10.3389/fendo.2023.1180404)
Supplement: Supplementary Table 2 — Detailed cohort information for the 2 DRG gene clusters by the consensus clustering algorithm. [file Table_2.xls]

## Sheet: Sheet1
ID	geneCluster	futime	fustat
GEO165_GSM340605	A	545	1
GEO165_GSM340606	C	4109	0
GEO165_GSM340607	A	4091	0
GEO165_GSM340608	A	807	1
GEO165_GSM340609	A	2612	1
GEO165_GSM340610	A	459	1
GEO165_GSM340611	C	556	1
GEO165_GSM340612	A	3898	0
GEO165_GSM340613	C	377	1
GEO165_GSM340614	A	3869	0
GEO165_GSM340615	A	3751	0
GEO165_GSM340616	A	3758	0
GEO165_GSM340617	A	3918	0
GEO165_GSM340618	C	31	1
GEO165_GSM340619	A	3890	0
GEO165_GSM340620	A	500	1
GEO165_GSM340621	A	3829	0
GEO165_GSM340622	A	3736	0
GEO165_GSM340623	A	94	1
GEO165_GSM340624	A	1978	1
GEO165_GSM340625	A	97	1
GEO165_GSM340626	A	3618	0
GEO165_GSM340627	A	680	1
GEO165_GSM340628	B	3615	0
GEO165_GSM340629	C	1513	1
GEO165_GSM340630	A	1989	1
GEO165_GSM340631	A	3605	0
GEO165_GSM340632	A	3618	0
GEO165_GSM340633	A	437	1
GEO165_GSM340634	C	3475	0
GEO165_GSM340635	A	3198	0
GEO165_GSM340636	A	3636	0
GEO165_GSM340637	C	2940	1
GEO165_GSM340638	A	2011	1
GEO165_GSM340639	A	2992	0
GEO165_GSM340640	A	1509	1
GEO165_GSM340641	A	2947	0
GEO165_GSM340642	A	3181	0
GEO165_GSM340643	A	2859	0
GEO165_GSM340644	A	2413	1
GEO165_GSM340645	B	1071	1
GEO165_GSM340646	A	1553	1
GEO165_GSM340647	C	2785	0
GEO165_GSM340648	A	2722	0
GEO165_GSM340649	A	2714	0
GEO165_GSM340650	A	2582	0
GEO165_GSM340651	A	4049	1
GEO165_GSM340652	A	1978	1
GEO165_GSM340653	A	775	1
GEO165_GSM340654	C	308	1
GEO165_GSM340655	C	2563	1
GEO165_GSM340656	A	95	1
GEO165_GSM340657	A	2509	0
GEO165_GSM340658	A	2509	0
GEO165_GSM340659	A	2128	1
GEO165_GSM340660	C	2449	0
GEO165_GSM340661	A	2406	0
GEO165_GSM340662	A	2365	0
GEO165_GSM340663	B	2362	0
GEO165_GSM340664	C	2122	1
GEO165_GSM340665	A	261	1
GEO165_GSM340666	A	2260	0
GEO165_GSM340667	A	2271	0
GEO165_GSM340668	A	2254	0
GEO165_GSM340669	A	2254	0
GEO165_GSM340670	C	2225	0
GEO165_GSM340671	A	487	1
GEO165_GSM340672	B	453	1
GEO165_GSM340673	A	337	1
GEO165_GSM340674	C	2083	0
GEO165_GSM340675	C	751	1
GEO165_GSM340676	A	2012	0
GEO165_GSM340677	C	1957	0
GEO165_GSM340678	A	359	1
GEO165_GSM340679	A	1860	0
GEO165_GSM340680	A	1840	0
GEO165_GSM340681	A	1827	0
GEO165_GSM340682	A	1806	0
GEO165_GSM340683	A	1788	0
GEO165_GSM340684	B	312	1
GEO165_GSM340685	A	1796	1
GEO165_GSM340686	A	1770	0
GEO165_GSM340687	B	1762	0
GEO165_GSM340688	A	1385	1
GEO165_GSM340689	A	1753	0
GEO165_GSM340690	A	1742	0
GEO165_GSM340691	A	1729	0
GEO165_GSM340692	A	1089	1
GEO165_GSM340693	C	1694	0
GEO165_GSM340694	A	1665	0
GEO165_GSM340695	C	1589	0
GEO165_GSM340696	B	345	1
GEO165_GSM340697	A	536	1
GEO165_GSM340698	A	856	1
GEO165_GSM340699	C	529	1
GEO165_GSM340700	C	462	1
GEO165_GSM340701	C	1453	0
GEO165_GSM340702	C	135	1
GEO165_GSM340703	A	1425	0
GEO165_GSM340704	C	157	1
GEO165_GSM340705	C	1368	0
GEO165_GSM340706	B	1354	0
GEO165_GSM340707	A	1305	0
GEO165_GSM340708	A	1323	0
GEO165_GSM340709	C	178	1
GEO165_GSM340710	A	946	1
GEO165_GSM340711	C	1254	0
GEO165_GSM340712	A	195	1
GEO165_GSM340713	A	1232	0
GEO165_GSM340714	C	1193	0
GEO165_GSM340715	A	1169	0
GEO165_GSM340716	A	959	1
GEO165_GSM340717	A	1119	0
GEO165_GSM340718	A	1105	0
GEO165_GSM340719	A	1097	0
GEO165_GSM340720	C	843	0
GEO165_GSM340721	A	118	1
GEO165_GSM340722	B	706	1
GEO165_GSM340723	A	453	1
GEO165_GSM340724	C	1046	0
GEO165_GSM340725	C	1027	0
GEO165_GSM340726	A	1011	0
GEO165_GSM340727	C	332	1
GEO165_GSM340728	B	173	1
GEO165_GSM340729	A	992	0
GEO165_GSM340730	A	986	0
GEO165_GSM340731	B	277	1
GEO165_GSM340732	B	213	1
GEO165_GSM340733	C	514	1
GEO165_GSM340734	C	707	1
GEO165_GSM340735	C	921	0
GEO165_GSM340736	A	903	0
GEO165_GSM340737	A	892	0
GEO165_GSM340738	A	463	1
GEO165_GSM340739	A	881	0
GEO165_GSM340740	A	530	1
GEO165_GSM340741	A	854	0
GEO165_GSM340742	C	717	0
GEO165_GSM340743	A	707	0
GEO165_GSM340744	A	418	1
GEO165_GSM340745	C	64	1
GEO165_GSM340746	C	668	0
GEO165_GSM340747	A	206	1
GEO165_GSM340748	A	625	0
GEO165_GSM340749	A	649	0
GEO165_GSM340750	C	642	0
GEO165_GSM340751	A	1736	0
GEO165_GSM340752	A	637	0
GEO165_GSM340753	A	637	0
GEO165_GSM340754	A	614	0
GEO165_GSM340755	A	612	0
GEO165_GSM340756	A	570	0
GEO165_GSM340757	C	2379	0
GEO165_GSM340758	A	464	1
GEO165_GSM340759	C	793	1
GEO165_GSM340760	A	398	1
GEO165_GSM340761	C	192	1
GEO165_GSM340762	A	320	1
GEO165_GSM340763	C	544	0
GEO165_GSM340764	A	461	0
GEO165_GSM340765	A	354	0
GEO165_GSM340766	C	326	0
GEO165_GSM340767	A	301	0
GEO165_GSM340768	A	202	0
GEO165_GSM340769	B	159	0
IVM185TPM_SAM00b9e5c52da9	B	57	1
IVM185TPM_SAM0257bbbbd388	A	469	1
IVM185TPM_SAM025b45c27e05	B	263	1
IVM185TPM_SAM032c642382a7	C	75	1
IVM185TPM_SAM04c589eb3fb3	B	21	0
IVM185TPM_SAM065890737112	A	602	0
IVM185TPM_SAM0684af734db1	A	698	0
IVM185TPM_SAM07a93a28f801	A	385	0
IVM185TPM_SAM08cce2fa88f2	A	663	0
IVM185TPM_SAM0a7c2091dd56	B	79	1
IVM185TPM_SAM0d855cff64e6	C	86	1
IVM185TPM_SAM110501d0eedb	C	128	1
IVM185TPM_SAM14938611a2d3	A	643	0
IVM185TPM_SAM14df63a65411	B	643	0
IVM185TPM_SAM166a419a4e5a	C	162	1
IVM185TPM_SAM18039827e1b9	A	44	1
IVM185TPM_SAM18a4dabbc557	A	494	1
IVM185TPM_SAM18bc1078bc15	A	207	1
IVM185TPM_SAM18be5b395318	A	270	1
IVM185TPM_SAM19fec8f3b3bd	B	297	1
IVM185TPM_SAM1a87df750b9d	B	162	1
IVM185TPM_SAM1bcc62d8290c	C	559	0
IVM185TPM_SAM1c0ecfb3eb63	B	175	1
IVM185TPM_SAM1c8b086175ca	A	623	1
IVM185TPM_SAM1dda30f1c5be	A	638	0
IVM185TPM_SAM1e9c4d1d39ae	B	373	1
IVM185TPM_SAM1f3c93814cb9	A	43	1
IVM185TPM_SAM1f66db567eb5	B	498	0
IVM185TPM_SAM1fa6bcb7fc48	A	682	0
IVM185TPM_SAM203dcf14f927	A	581	0
IVM185TPM_SAM23095936e611	A	67	1
IVM185TPM_SAM26104d5adc89	A	162	1
IVM185TPM_SAM2624229effe8	A	77	1
IVM185TPM_SAM27299aed7681	A	566	0
IVM185TPM_SAM28e6031ac18b	A	277	1
IVM185TPM_SAM297c0301e861	C	242	1
IVM185TPM_SAM2bba8cb35e48	A	314	1
IVM185TPM_SAM2c9586161ce6	A	338	1
IVM185TPM_SAM2dc578e0165f	C	59	1
IVM185TPM_SAM2de7cffb5f72	A	55	1
IVM185TPM_SAM2e9ac0b1b250	C	664	0
IVM185TPM_SAM2eb07dedf07f	C	615	0
IVM185TPM_SAM2f228939632f	C	237	1
IVM185TPM_SAM30b5c6c54cf7	C	278	1
IVM185TPM_SAM30cf07d4874f	C	350	1
IVM185TPM_SAM31d9176e11fb	B	514	0
IVM185TPM_SAM34430ef08e5b	A	545	0
IVM185TPM_SAM36851bc8b9ae	A	106	1
IVM185TPM_SAM36a9225b0222	C	715	0
IVM185TPM_SAM3779e979db6b	A	39	1
IVM185TPM_SAM3894ac3956a5	A	63	0
IVM185TPM_SAM39eb94fa504d	B	537	1
IVM185TPM_SAM3b15b4c6311d	B	644	0
IVM185TPM_SAM3ee5dcd894f0	A	261	1
IVM185TPM_SAM3f446449bf81	B	23	1
IVM185TPM_SAM415f36ad349e	C	539	1
IVM185TPM_SAM4305ab968b90	A	42	1
IVM185TPM_SAM4501e41e4751	B	34	1
IVM185TPM_SAM4581bac493af	C	601	0
IVM185TPM_SAM45c8e6412c66	B	104	1
IVM185TPM_SAM47fc46c3d6be	C	562	0
IVM185TPM_SAM4918c524b83a	A	19	0
IVM185TPM_SAM491e341d5a82	A	56	1
IVM185TPM_SAM49d48750e294	A	296	1
IVM185TPM_SAM4edbe45817b3	B	32	1
IVM185TPM_SAM548551ef782c	A	518	0
IVM185TPM_SAM54e58f1b0230	A	131	1
IVM185TPM_SAM563d6233dfa2	C	64	1
IVM185TPM_SAM568ce160abd9	A	385	1
IVM185TPM_SAM58e7832f4e7d	A	494	0
IVM185TPM_SAM59f392864f5d	C	533	1
IVM185TPM_SAM5a2347c0498a	A	147	1
IVM185TPM_SAM5c139c5c1c4f	B	217	1
IVM185TPM_SAM5cc2d9036053	A	171	1
IVM185TPM_SAM5d1dfd5207f5	A	327	1
IVM185TPM_SAM5d989c86255e	A	103	1
IVM185TPM_SAM5fc9ae0aed1f	B	19	1
IVM185TPM_SAM6083aac8db99	C	619	0
IVM185TPM_SAM6157c8f38b72	A	498	0
IVM185TPM_SAM61b9d4d84c64	A	642	0
IVM185TPM_SAM63405b04ab2d	C	204	1
IVM185TPM_SAM63b2189c36d7	A	119	1
IVM185TPM_SAM65afda25b920	C	242	1
IVM185TPM_SAM6662f5181f87	A	579	0
IVM185TPM_SAM670649e105b5	A	662	0
IVM185TPM_SAM675a12a09c15	A	87	1
IVM185TPM_SAM6780ed436b55	B	187	1
IVM185TPM_SAM6792d6e98068	A	180	1
IVM185TPM_SAM681e4bf7cf85	A	702	0
IVM185TPM_SAM6964a6d7b967	A	488	1
IVM185TPM_SAM698d8d76b934	C	13	1
IVM185TPM_SAM6cbc10abddb0	B	178	1
IVM185TPM_SAM6dd7ad1d797d	C	579	1
IVM185TPM_SAM7114d99032ec	A	325	1
IVM185TPM_SAM7538ad9ff524	B	574	0
IVM185TPM_SAM771445e92421	A	583	0
IVM185TPM_SAM7746b76437e6	A	85	1
IVM185TPM_SAM7829a341b9f3	B	116	1
IVM185TPM_SAM7893196e0e89	B	80	1
IVM185TPM_SAM7aa01fc49a80	A	64	1
IVM185TPM_SAM7c67b05aa109	A	247	1
IVM185TPM_SAM7d7c54623618	C	637	0
IVM185TPM_SAM7f0d9cc7f001	C	139	1
IVM185TPM_SAM7fb6987514a4	B	685	0
IVM185TPM_SAM81b71522417a	A	64	1
IVM185TPM_SAM8533e5e261d6	A	384	1
IVM185TPM_SAM85e41e7f33f9	B	19	1
IVM185TPM_SAM87a8e18eb45b	A	83	1
IVM185TPM_SAM8884fe446d20	B	695	0
IVM185TPM_SAM8a1b0e02ee42	C	617	0
IVM185TPM_SAM8e43e9caf307	A	15	1
IVM185TPM_SAM8e469834acc1	A	111	1
IVM185TPM_SAM8f2275c36e8c	A	622	0
IVM185TPM_SAM91c47b054ffb	A	511	1
IVM185TPM_SAM9306c5c92444	A	463	0
IVM185TPM_SAM9410b866974a	C	202	1
IVM185TPM_SAM943df5cf15df	B	64	1
IVM185TPM_SAM9539a4f19ebc	A	239	1
IVM185TPM_SAM961d04c42bd9	A	176	1
IVM185TPM_SAM9681450bbc90	C	149	1
IVM185TPM_SAM9725303dce0c	A	267	0
IVM185TPM_SAM978a587b207e	A	63	1
IVM185TPM_SAM99b1f6a9534e	A	15	1
IVM185TPM_SAM9a2cf3c06fb3	A	170	1
IVM185TPM_SAM9b9d48b0b02c	A	87	1
IVM185TPM_SAM9e11ec6bea80	C	462	1
IVM185TPM_SAM9eebdef2858a	C	25	1
IVM185TPM_SAM9fb814c22bdb	C	574	1
IVM185TPM_SAMa1871f491b02	A	52	1
IVM185TPM_SAMa1e62d323e1d	A	317	1
IVM185TPM_SAMa424c75831b4	A	106	1
IVM185TPM_SAMa535fcdf18a0	A	518	0
IVM185TPM_SAMa9ca8536d2b1	C	655	0
IVM185TPM_SAMabc151b01ea3	C	17	1
IVM185TPM_SAMae4da274eded	A	150	1
IVM185TPM_SAMaf42c1541269	C	166	0
IVM185TPM_SAMb15ac6e4c4ef	A	600	0
IVM185TPM_SAMb15ad09d6e24	C	116	1
IVM185TPM_SAMb2e4a082541a	C	131	1
IVM185TPM_SAMb2f1d0e54ece	C	342	1
IVM185TPM_SAMb419a8fcbfcd	C	682	0
IVM185TPM_SAMb470eb8f04be	C	602	0
IVM185TPM_SAMb8070b7937e7	A	631	1
IVM185TPM_SAMb8101c538753	B	402	1
IVM185TPM_SAMb963dda93cfd	C	83	1
IVM185TPM_SAMba1a34b5a060	B	385	1
IVM185TPM_SAMbc8dc3a7b54e	A	443	1
IVM185TPM_SAMbcb07ba81cee	B	76	1
IVM185TPM_SAMbcbc7957c264	A	125	1
IVM185TPM_SAMbd8ee73983b8	A	26	1
IVM185TPM_SAMbda79f955628	A	619	0
IVM185TPM_SAMbf1a3ae828e6	A	622	0
IVM185TPM_SAMbfdffb97c446	C	201	1
IVM185TPM_SAMc0d625a50eb8	A	398	1
IVM185TPM_SAMc0da5d48686d	C	285	1
IVM185TPM_SAMc1251c7bfee2	C	649	0
IVM185TPM_SAMc2a1820d4e6b	A	622	0
IVM185TPM_SAMc57eadb2d82b	A	240	1
IVM185TPM_SAMc919aebc7fdd	A	622	0
IVM185TPM_SAMc97f35a29d16	A	25	0
IVM185TPM_SAMce39dd79b441	B	188	1
IVM185TPM_SAMcee0fa8c05b4	A	50	1
IVM185TPM_SAMd135d5867fe3	C	108	1
IVM185TPM_SAMd1bd63734394	B	58	1
IVM185TPM_SAMd215b503f99a	C	51	0
IVM185TPM_SAMd43f8933066b	A	600	0
IVM185TPM_SAMd5ab7fbfab4e	A	543	0
IVM185TPM_SAMd636e3461955	C	314	1
IVM185TPM_SAMd7d57ee3a863	C	608	0
IVM185TPM_SAMd86389d0d768	A	66	1
IVM185TPM_SAMdab9ca8fb5de	A	6	0
IVM185TPM_SAMdad5c29dc105	A	73	1
IVM185TPM_SAMdb3f50c9129c	C	474	1
IVM185TPM_SAMdf3e42c8672a	B	220	1
IVM185TPM_SAMe0c49ea0df5d	C	124	1
IVM185TPM_SAMe1eb5d988760	A	632	0
IVM185TPM_SAMe3d4266775a9	A	420	0
IVM185TPM_SAMe41b1e773582	B	26	1
IVM185TPM_SAMe50d15fde368	A	567	0
IVM185TPM_SAMe712352fb82a	A	663	0
IVM185TPM_SAMe7e4f7c076a7	B	59	1
IVM185TPM_SAMe9475f77504b	C	560	0
IVM185TPM_SAMe94c30c30616	A	461	1
IVM185TPM_SAMe97af0feefdf	A	333	1
IVM185TPM_SAMe9ae8beb82fa	A	165	1
IVM185TPM_SAMeaa477a5384b	C	648	0
IVM185TPM_SAMeb587a68006b	C	621	0
IVM185TPM_SAMf275eb859a39	A	734	0
IVM185TPM_SAMf28c01545593	A	192	1
IVM185TPM_SAMf2aae1443f67	A	310	1
IVM185TPM_SAMfb7aec7cb0e2	C	676	0
IVM185TPM_SAMfd947610629d	A	271	1
IVM185TPM_SAMfddc359e862b	A	58	1
IVM185TPM_SAMfed609955db9	A	617	0
IVM185TPM_SAMff41c4e8c08f	A	74	1
TCGA398TPM_TCGA-2F-A9KO-01A	A	734	1
TCGA398TPM_TCGA-2F-A9KP-01A	A	364	1
TCGA398TPM_TCGA-2F-A9KQ-01A	A	2886	0
TCGA398TPM_TCGA-2F-A9KR-01A	B	3183	1
TCGA398TPM_TCGA-2F-A9KT-01A	C	2352	0
TCGA398TPM_TCGA-2F-A9KW-01A	C	254	1
TCGA398TPM_TCGA-4Z-AA7M-01A	A	495	0
TCGA398TPM_TCGA-4Z-AA7N-01A	A	1367	1
TCGA398TPM_TCGA-4Z-AA7O-01A	A	512	0
TCGA398TPM_TCGA-4Z-AA7Q-01A	B	510	1
TCGA398TPM_TCGA-4Z-AA7R-01A	A	522	1
TCGA398TPM_TCGA-4Z-AA7S-01A	A	1064	1
TCGA398TPM_TCGA-4Z-AA7W-01A	C	840	0
TCGA398TPM_TCGA-4Z-AA7Y-01A	A	1522	0
TCGA398TPM_TCGA-4Z-AA80-01A	A	19	1
TCGA398TPM_TCGA-4Z-AA81-01A	C	1270	1
TCGA398TPM_TCGA-4Z-AA82-01A	B	1556	1
TCGA398TPM_TCGA-4Z-AA83-01A	A	2024	0
TCGA398TPM_TCGA-4Z-AA84-01A	C	460	0
TCGA398TPM_TCGA-4Z-AA86-01A	B	311	1
TCGA398TPM_TCGA-4Z-AA87-01A	A	1454	0
TCGA398TPM_TCGA-4Z-AA89-01A	A	1029	0
TCGA398TPM_TCGA-5N-A9KI-01A	C	76	1
TCGA398TPM_TCGA-5N-A9KM-01A	A	530	1
TCGA398TPM_TCGA-BL-A0C8-01A	A	1219	0
TCGA398TPM_TCGA-BL-A13I-01A	C	223	1
TCGA398TPM_TCGA-BL-A13J-01A	A	81	1
TCGA398TPM_TCGA-BL-A3JM-01A	C	205	1
TCGA398TPM_TCGA-BL-A5ZZ-01A	C	377	0
TCGA398TPM_TCGA-BT-A0S7-01A	B	200	1
TCGA398TPM_TCGA-BT-A0YX-01A	B	400	1
TCGA398TPM_TCGA-BT-A20J-01A	C	579	1
TCGA398TPM_TCGA-BT-A20N-01A	C	795	1
TCGA398TPM_TCGA-BT-A20O-01A	C	370	1
TCGA398TPM_TCGA-BT-A20P-01A	A	544	1
TCGA398TPM_TCGA-BT-A20Q-01A	A	593	1
TCGA398TPM_TCGA-BT-A20R-01A	C	154	1
TCGA398TPM_TCGA-BT-A20T-01A	A	453	1
TCGA398TPM_TCGA-BT-A20U-01A	B	455	1
TCGA398TPM_TCGA-BT-A20V-01A	C	154	1
TCGA398TPM_TCGA-BT-A20W-01A	A	254	1
TCGA398TPM_TCGA-BT-A20X-01A	B	251	1
TCGA398TPM_TCGA-BT-A2LA-01A	C	522	0
TCGA398TPM_TCGA-BT-A2LB-01A	A	492	1
TCGA398TPM_TCGA-BT-A2LD-01A	C	623	1
TCGA398TPM_TCGA-BT-A3PH-01A	A	142	1
TCGA398TPM_TCGA-BT-A3PJ-01A	B	789	0
TCGA398TPM_TCGA-BT-A3PK-01A	B	303	1
TCGA398TPM_TCGA-BT-A42C-01A	A	873	0
TCGA398TPM_TCGA-BT-A42E-01A	B	1108	0
TCGA398TPM_TCGA-BT-A42F-01A	B	864	0
TCGA398TPM_TCGA-C4-A0EZ-01A	C	273	1
TCGA398TPM_TCGA-C4-A0F0-01A	B	59	0
TCGA398TPM_TCGA-C4-A0F1-01A	B	89	0
TCGA398TPM_TCGA-C4-A0F6-01A	A	700	0
TCGA398TPM_TCGA-C4-A0F7-01A	B	62	1
TCGA398TPM_TCGA-CF-A1HR-01A	A	389	0
TCGA398TPM_TCGA-CF-A1HS-01A	B	382	0
TCGA398TPM_TCGA-CF-A27C-01A	A	425	0
TCGA398TPM_TCGA-CF-A3MF-01A	A	383	0
TCGA398TPM_TCGA-CF-A3MG-01A	A	369	0
TCGA398TPM_TCGA-CF-A3MH-01A	A	398	0
TCGA398TPM_TCGA-CF-A3MI-01A	A	370	0
TCGA398TPM_TCGA-CF-A47S-01A	A	333	0
TCGA398TPM_TCGA-CF-A47T-01A	A	385	1
TCGA398TPM_TCGA-CF-A47V-01A	A	379	0
TCGA398TPM_TCGA-CF-A47W-01A	A	368	0
TCGA398TPM_TCGA-CF-A47X-01A	A	384	0
TCGA398TPM_TCGA-CF-A47Y-01A	A	373	0
TCGA398TPM_TCGA-CF-A5U8-01A	A	399	0
TCGA398TPM_TCGA-CF-A5UA-01A	A	365	0
TCGA398TPM_TCGA-CF-A7I0-01A	A	368	0
TCGA398TPM_TCGA-CF-A8HX-01A	A	345	0
TCGA398TPM_TCGA-CF-A8HY-01A	A	345	0
TCGA398TPM_TCGA-CF-A9FF-01A	A	361	0
TCGA398TPM_TCGA-CF-A9FL-01A	A	565	1
TCGA398TPM_TCGA-CF-A9FM-01A	A	398	0
TCGA398TPM_TCGA-CU-A0YN-01A	B	393	1
TCGA398TPM_TCGA-CU-A0YO-01A	A	149	1
TCGA398TPM_TCGA-CU-A0YR-01A	A	460	1
TCGA398TPM_TCGA-CU-A3KJ-01A	B	562	0
TCGA398TPM_TCGA-CU-A3QU-01A	A	158	0
TCGA398TPM_TCGA-CU-A3YL-01A	A	906	0
TCGA398TPM_TCGA-CU-A5W6-01A	A	56	1
TCGA398TPM_TCGA-CU-A72E-01A	B	413	1
TCGA398TPM_TCGA-DK-A1A3-01A	C	665	1
TCGA398TPM_TCGA-DK-A1A5-01A	C	65	1
TCGA398TPM_TCGA-DK-A1A6-01A	A	2020	0
TCGA398TPM_TCGA-DK-A1A7-01A	A	560	0
TCGA398TPM_TCGA-DK-A1AA-01A	A	578	0
TCGA398TPM_TCGA-DK-A1AB-01A	B	508	1
TCGA398TPM_TCGA-DK-A1AC-01A	A	3981	0
TCGA398TPM_TCGA-DK-A1AD-01A	A	3420	0
TCGA398TPM_TCGA-DK-A1AE-01A	C	491	0
TCGA398TPM_TCGA-DK-A1AF-01A	A	536	0
TCGA398TPM_TCGA-DK-A1AG-01A	A	475	0
TCGA398TPM_TCGA-DK-A2HX-01A	A	1420	1
TCGA398TPM_TCGA-DK-A2I1-01A	A	546	0
TCGA398TPM_TCGA-DK-A2I2-01A	B	237	1
TCGA398TPM_TCGA-DK-A2I4-01A	C	3835	0
TCGA398TPM_TCGA-DK-A2I6-01A	C	2656	0
TCGA398TPM_TCGA-DK-A3IK-01A	A	146	1
TCGA398TPM_TCGA-DK-A3IL-01A	A	413	1
TCGA398TPM_TCGA-DK-A3IM-01A	B	248	1
TCGA398TPM_TCGA-DK-A3IN-01A	C	250	1
TCGA398TPM_TCGA-DK-A3IQ-01A	C	539	1
TCGA398TPM_TCGA-DK-A3IS-01A	A	1529	0
TCGA398TPM_TCGA-DK-A3IT-01A	A	648	0
TCGA398TPM_TCGA-DK-A3IU-01A	C	706	1
TCGA398TPM_TCGA-DK-A3IV-01A	A	294	1
TCGA398TPM_TCGA-DK-A3WW-01A	B	633	0
TCGA398TPM_TCGA-DK-A3WX-01A	B	321	1
TCGA398TPM_TCGA-DK-A3WY-01A	C	4967	0
TCGA398TPM_TCGA-DK-A3X1-01A	A	2009	0
TCGA398TPM_TCGA-DK-A3X2-01A	B	547	1
TCGA398TPM_TCGA-DK-A6AV-01A	A	1952	0
TCGA398TPM_TCGA-DK-A6B0-01A	A	1621	0
TCGA398TPM_TCGA-DK-A6B1-01A	A	2330	0
TCGA398TPM_TCGA-DK-A6B2-01A	A	2049	0
TCGA398TPM_TCGA-DK-A6B5-01A	B	477	0
TCGA398TPM_TCGA-DK-A6B6-01A	A	1542	0
TCGA398TPM_TCGA-DK-AA6L-01A	C	1115	0
TCGA398TPM_TCGA-DK-AA6M-01A	C	1163	1
TCGA398TPM_TCGA-DK-AA6P-01A	A	1582	0
TCGA398TPM_TCGA-DK-AA6Q-01A	B	457	0
TCGA398TPM_TCGA-DK-AA6R-01A	B	413	1
TCGA398TPM_TCGA-DK-AA6S-01A	C	5041	0
TCGA398TPM_TCGA-DK-AA6T-01A	A	5050	0
TCGA398TPM_TCGA-DK-AA6U-01A	A	572	0
TCGA398TPM_TCGA-DK-AA6W-01A	C	578	0
TCGA398TPM_TCGA-DK-AA6X-01A	A	415	1
TCGA398TPM_TCGA-DK-AA71-01A	A	467	0
TCGA398TPM_TCGA-DK-AA74-01A	B	415	0
TCGA398TPM_TCGA-DK-AA75-01A	A	1708	0
TCGA398TPM_TCGA-DK-AA76-01A	A	340	1
TCGA398TPM_TCGA-DK-AA77-01A	A	366	0
TCGA398TPM_TCGA-E5-A2PC-01A	C	618	0
TCGA398TPM_TCGA-E5-A4TZ-01A	B	1326	0
TCGA398TPM_TCGA-E5-A4U1-01A	A	467	1
TCGA398TPM_TCGA-E7-A3X6-01A	B	1181	0
TCGA398TPM_TCGA-E7-A3Y1-01A	A	904	1
TCGA398TPM_TCGA-E7-A4IJ-01A	A	163	0
TCGA398TPM_TCGA-E7-A4XJ-01A	A	674	1
TCGA398TPM_TCGA-E7-A519-01A	A	68	1
TCGA398TPM_TCGA-E7-A541-01A	A	508	0
TCGA398TPM_TCGA-E7-A5KE-01A	A	778	1
TCGA398TPM_TCGA-E7-A5KF-01A	A	17	0
TCGA398TPM_TCGA-E7-A677-01A	A	20	0
TCGA398TPM_TCGA-E7-A678-01A	A	820	0
TCGA398TPM_TCGA-E7-A6MD-01A	A	798	0
TCGA398TPM_TCGA-E7-A6ME-01A	A	129	0
TCGA398TPM_TCGA-E7-A6MF-01A	A	731	0
TCGA398TPM_TCGA-E7-A7DU-01A	A	750	0
TCGA398TPM_TCGA-E7-A7DV-01A	C	28	0
TCGA398TPM_TCGA-E7-A7PW-01A	A	37	0
TCGA398TPM_TCGA-E7-A7XN-01A	B	416	0
TCGA398TPM_TCGA-E7-A85H-01A	A	428	0
TCGA398TPM_TCGA-E7-A8O7-01A	A	394	0
TCGA398TPM_TCGA-E7-A8O8-01A	A	466	0
TCGA398TPM_TCGA-E7-A97P-01A	B	13	0
TCGA398TPM_TCGA-FD-A3B3-01A	B	437	1
TCGA398TPM_TCGA-FD-A3B4-01A	B	246	1
TCGA398TPM_TCGA-FD-A3B5-01A	B	974	1
TCGA398TPM_TCGA-FD-A3B6-01A	C	510	1
TCGA398TPM_TCGA-FD-A3B7-01A	B	272	1
TCGA398TPM_TCGA-FD-A3B8-01A	B	1005	1
TCGA398TPM_TCGA-FD-A3N5-01A	B	122	1
TCGA398TPM_TCGA-FD-A3N6-01A	B	384	0
TCGA398TPM_TCGA-FD-A3NA-01A	A	685	1
TCGA398TPM_TCGA-FD-A3SJ-01A	A	851	0
TCGA398TPM_TCGA-FD-A3SL-01A	A	1845	0
TCGA398TPM_TCGA-FD-A3SM-01A	C	739	1
TCGA398TPM_TCGA-FD-A3SN-01A	C	712	1
TCGA398TPM_TCGA-FD-A3SO-01A	B	547	1
TCGA398TPM_TCGA-FD-A3SP-01A	C	887	0
TCGA398TPM_TCGA-FD-A3SQ-01A	A	168	1
TCGA398TPM_TCGA-FD-A3SR-01A	C	783	0
TCGA398TPM_TCGA-FD-A3SS-01A	C	1423	1
TCGA398TPM_TCGA-FD-A43N-01A	A	602	1
TCGA398TPM_TCGA-FD-A43P-01A	A	391	1
TCGA398TPM_TCGA-FD-A43S-01A	A	699	0
TCGA398TPM_TCGA-FD-A43U-01A	A	832	0
TCGA398TPM_TCGA-FD-A43X-01A	A	455	0
TCGA398TPM_TCGA-FD-A43Y-01A	B	636	0
TCGA398TPM_TCGA-FD-A5BR-01A	A	110	0
TCGA398TPM_TCGA-FD-A5BS-01A	C	474	1
TCGA398TPM_TCGA-FD-A5BT-01A	C	813	0
TCGA398TPM_TCGA-FD-A5BU-01A	B	1639	0
TCGA398TPM_TCGA-FD-A5BV-01A	A	328	1
TCGA398TPM_TCGA-FD-A5BX-01A	C	588	0
TCGA398TPM_TCGA-FD-A5BY-01A	B	163	1
TCGA398TPM_TCGA-FD-A5BZ-01A	A	173	1
TCGA398TPM_TCGA-FD-A5C0-01A	A	251	0
TCGA398TPM_TCGA-FD-A5C1-01A	B	835	1
TCGA398TPM_TCGA-FD-A62N-01A	C	550	1
TCGA398TPM_TCGA-FD-A62O-01A	A	1792	0
TCGA398TPM_TCGA-FD-A62P-01A	C	82	0
TCGA398TPM_TCGA-FD-A62S-01A	B	216	1
TCGA398TPM_TCGA-FD-A6TA-01A	A	191	1
TCGA398TPM_TCGA-FD-A6TB-01A	C	406	1
TCGA398TPM_TCGA-FD-A6TC-01A	A	1912	0
TCGA398TPM_TCGA-FD-A6TD-01A	C	572	0
TCGA398TPM_TCGA-FD-A6TE-01A	A	187	0
TCGA398TPM_TCGA-FD-A6TF-01A	C	386	1
TCGA398TPM_TCGA-FD-A6TG-01A	A	376	0
TCGA398TPM_TCGA-FD-A6TH-01A	C	69	1
TCGA398TPM_TCGA-FD-A6TI-01A	A	93	1
TCGA398TPM_TCGA-FD-A6TK-01A	C	131	1
TCGA398TPM_TCGA-FJ-A3Z7-01A	A	294	1
TCGA398TPM_TCGA-FJ-A3Z9-01A	A	330	0
TCGA398TPM_TCGA-FJ-A3ZE-01A	C	945	0
TCGA398TPM_TCGA-FJ-A3ZF-01A	A	385	1
TCGA398TPM_TCGA-FJ-A871-01A	C	324	1
TCGA398TPM_TCGA-FT-A3EE-01A	A	524	0
TCGA398TPM_TCGA-FT-A61P-01A	C	272	1
TCGA398TPM_TCGA-G2-A2EC-01A	A	99	1
TCGA398TPM_TCGA-G2-A2EF-01A	C	337	0
TCGA398TPM_TCGA-G2-A2EJ-01A	B	696	1
TCGA398TPM_TCGA-G2-A2EK-01A	A	1884	0
TCGA398TPM_TCGA-G2-A2EL-01A	C	1460	0
TCGA398TPM_TCGA-G2-A2EO-01A	A	485	0
TCGA398TPM_TCGA-G2-A2ES-01A	B	819	1
TCGA398TPM_TCGA-G2-A3IB-01A	B	1804	1
TCGA398TPM_TCGA-G2-A3IE-01A	A	1004	1
TCGA398TPM_TCGA-G2-A3VY-01A	A	220	1
TCGA398TPM_TCGA-G2-AA3B-01A	A	612	1
TCGA398TPM_TCGA-G2-AA3C-01A	C	536	0
TCGA398TPM_TCGA-G2-AA3D-01A	A	2008	0
TCGA398TPM_TCGA-G2-AA3F-01A	A	211	1
TCGA398TPM_TCGA-GC-A3BM-01A	A	2139	0
TCGA398TPM_TCGA-GC-A3I6-01A	B	893	0
TCGA398TPM_TCGA-GC-A3OO-01A	A	651	1
TCGA398TPM_TCGA-GC-A3RB-01A	A	630	1
TCGA398TPM_TCGA-GC-A3RC-01A	B	481	0
TCGA398TPM_TCGA-GC-A3RD-01A	A	582	0
TCGA398TPM_TCGA-GC-A3WC-01A	B	484	0
TCGA398TPM_TCGA-GC-A3YS-01A	C	428	0
TCGA398TPM_TCGA-GC-A4ZW-01A	C	540	0
TCGA398TPM_TCGA-GD-A2C5-01A	A	758	0
TCGA398TPM_TCGA-GD-A3OP-01A	A	15	0
TCGA398TPM_TCGA-GD-A3OQ-01A	B	812	0
TCGA398TPM_TCGA-GD-A3OS-01A	C	64	0
TCGA398TPM_TCGA-GD-A6C6-01A	A	95	0
TCGA398TPM_TCGA-GD-A76B-01A	A	638	0
TCGA398TPM_TCGA-GU-A42P-01A	A	67	0
TCGA398TPM_TCGA-GU-A42Q-01A	B	224	1
TCGA398TPM_TCGA-GU-A42R-01A	A	332	1
TCGA398TPM_TCGA-GU-A762-01A	C	344	1
TCGA398TPM_TCGA-GU-A763-01A	A	577	1
TCGA398TPM_TCGA-GU-A764-01A	C	232	1
TCGA398TPM_TCGA-GU-A766-01A	B	997	0
TCGA398TPM_TCGA-GU-A767-01A	A	610	0
TCGA398TPM_TCGA-GU-AATO-01A	C	480	0
TCGA398TPM_TCGA-GU-AATP-01A	A	144	1
TCGA398TPM_TCGA-GU-AATQ-01A	B	324	1
TCGA398TPM_TCGA-GV-A3JV-01A	A	1003	0
TCGA398TPM_TCGA-GV-A3JW-01A	A	213	1
TCGA398TPM_TCGA-GV-A3JX-01A	A	434	1
TCGA398TPM_TCGA-GV-A3JZ-01A	A	649	0
TCGA398TPM_TCGA-GV-A3QF-01A	A	581	0
TCGA398TPM_TCGA-GV-A3QH-01A	A	603	0
TCGA398TPM_TCGA-GV-A3QI-01A	A	617	1
TCGA398TPM_TCGA-GV-A40E-01A	C	258	1
TCGA398TPM_TCGA-GV-A40G-01A	A	1110	0
TCGA398TPM_TCGA-GV-A6ZA-01A	A	261	1
TCGA398TPM_TCGA-H4-A2HO-01A	A	580	0
TCGA398TPM_TCGA-H4-A2HQ-01A	C	691	0
TCGA398TPM_TCGA-HQ-A2OE-01A	A	46	0
TCGA398TPM_TCGA-HQ-A2OF-01A	C	590	0
TCGA398TPM_TCGA-HQ-A5ND-01A	B	1174	0
TCGA398TPM_TCGA-HQ-A5NE-01A	B	1947	0
TCGA398TPM_TCGA-K4-A3WS-01A	A	274	1
TCGA398TPM_TCGA-K4-A3WV-01A	B	370	1
TCGA398TPM_TCGA-K4-A4AC-01A	B	761	0
TCGA398TPM_TCGA-K4-A54R-01A	A	646	0
TCGA398TPM_TCGA-K4-A5RH-01A	C	278	1
TCGA398TPM_TCGA-K4-A5RI-01A	B	842	0
TCGA398TPM_TCGA-K4-A5RJ-01A	C	276	0
TCGA398TPM_TCGA-K4-A6FZ-01A	B	356	1
TCGA398TPM_TCGA-K4-A6MB-01A	A	539	0
TCGA398TPM_TCGA-K4-A83P-01A	A	55	0
TCGA398TPM_TCGA-K4-AAQO-01A	A	469	0
TCGA398TPM_TCGA-KQ-A41N-01A	A	495	0
TCGA398TPM_TCGA-KQ-A41O-01A	A	359	0
TCGA398TPM_TCGA-KQ-A41P-01A	A	1604	0
TCGA398TPM_TCGA-KQ-A41Q-01A	A	1538	0
TCGA398TPM_TCGA-KQ-A41R-01A	A	1094	0
TCGA398TPM_TCGA-KQ-A41S-01A	A	361	0
TCGA398TPM_TCGA-LC-A66R-01A	B	1350	0
TCGA398TPM_TCGA-LT-A5Z6-01A	A	35	0
TCGA398TPM_TCGA-LT-A8JT-01A	A	466	0
TCGA398TPM_TCGA-MV-A51V-01A	A	474	0
TCGA398TPM_TCGA-PQ-A6FI-01A	B	641	0
TCGA398TPM_TCGA-PQ-A6FN-01A	B	410	0
TCGA398TPM_TCGA-R3-A69X-01A	A	372	0
TCGA398TPM_TCGA-S5-A6DX-01A	A	507	0
TCGA398TPM_TCGA-S5-AA26-01A	A	433	0
TCGA398TPM_TCGA-SY-A9G0-01A	A	56	1
TCGA398TPM_TCGA-SY-A9G5-01A	C	503	0
TCGA398TPM_TCGA-UY-A78K-01A	A	1008	1
TCGA398TPM_TCGA-UY-A78L-01A	B	1186	0
TCGA398TPM_TCGA-UY-A78M-01A	A	536	1
TCGA398TPM_TCGA-UY-A78N-01A	A	1127	0
TCGA398TPM_TCGA-UY-A78O-01A	A	690	1
TCGA398TPM_TCGA-UY-A78P-01A	B	2641	1
TCGA398TPM_TCGA-UY-A8OB-01A	B	2312	0
TCGA398TPM_TCGA-UY-A8OD-01A	A	2380	0
TCGA398TPM_TCGA-UY-A9PA-01A	A	2109	0
TCGA398TPM_TCGA-UY-A9PB-01A	C	3432	0
TCGA398TPM_TCGA-UY-A9PD-01A	A	1072	0
TCGA398TPM_TCGA-UY-A9PE-01A	A	899	0
TCGA398TPM_TCGA-UY-A9PF-01A	A	542	0
TCGA398TPM_TCGA-UY-A9PH-01A	A	189	0
TCGA398TPM_TCGA-XF-A8HB-01A	C	117	0
TCGA398TPM_TCGA-XF-A8HC-01A	A	1561	0
TCGA398TPM_TCGA-XF-A8HD-01A	C	1370	0
TCGA398TPM_TCGA-XF-A8HE-01A	B	200	1
TCGA398TPM_TCGA-XF-A8HF-01A	A	2964	0
TCGA398TPM_TCGA-XF-A8HG-01A	A	3817	0
TCGA398TPM_TCGA-XF-A8HH-01A	A	2954	1
TCGA398TPM_TCGA-XF-A8HI-01A	A	467	1
TCGA398TPM_TCGA-XF-A9SH-01A	A	57	1
TCGA398TPM_TCGA-XF-A9SI-01A	C	544	1
TCGA398TPM_TCGA-XF-A9SJ-01A	A	1971	1
TCGA398TPM_TCGA-XF-A9SK-01A	A	2423	0
TCGA398TPM_TCGA-XF-A9SL-01A	A	98	1
TCGA398TPM_TCGA-XF-A9SM-01A	B	486	1
TCGA398TPM_TCGA-XF-A9SP-01A	A	2020	1
TCGA398TPM_TCGA-XF-A9ST-01A	C	1048	0
TCGA398TPM_TCGA-XF-A9SU-01A	A	454	1
TCGA398TPM_TCGA-XF-A9SV-01A	A	128	1
TCGA398TPM_TCGA-XF-A9SW-01A	C	182	1
TCGA398TPM_TCGA-XF-A9SX-01A	C	388	1
TCGA398TPM_TCGA-XF-A9SY-01A	C	362	1
TCGA398TPM_TCGA-XF-A9SZ-01A	C	719	1
TCGA398TPM_TCGA-XF-A9T0-01A	A	640	0
TCGA398TPM_TCGA-XF-A9T2-01A	C	859	1
TCGA398TPM_TCGA-XF-A9T3-01A	C	799	0
TCGA398TPM_TCGA-XF-A9T4-01A	B	575	1
TCGA398TPM_TCGA-XF-A9T5-01A	C	68	0
TCGA398TPM_TCGA-XF-A9T6-01A	C	495	1
TCGA398TPM_TCGA-XF-A9T8-01A	B	2027	0
TCGA398TPM_TCGA-XF-AAME-01A	B	64	0
TCGA398TPM_TCGA-XF-AAMG-01A	A	418	1
TCGA398TPM_TCGA-XF-AAMH-01A	C	2828	1
TCGA398TPM_TCGA-XF-AAMJ-01A	A	3364	0
TCGA398TPM_TCGA-XF-AAML-01A	A	344	1
TCGA398TPM_TCGA-XF-AAMQ-01A	A	1670	1
TCGA398TPM_TCGA-XF-AAMR-01A	A	232	1
TCGA398TPM_TCGA-XF-AAMT-01A	B	2177	0
TCGA398TPM_TCGA-XF-AAMW-01A	B	2790	0
TCGA398TPM_TCGA-XF-AAMX-01A	A	90	1
TCGA398TPM_TCGA-XF-AAMY-01A	A	253	1
TCGA398TPM_TCGA-XF-AAMZ-01A	A	206	1
TCGA398TPM_TCGA-XF-AAN0-01A	C	3011	0
TCGA398TPM_TCGA-XF-AAN1-01A	A	1348	1
TCGA398TPM_TCGA-XF-AAN2-01A	B	1718	1
TCGA398TPM_TCGA-XF-AAN3-01A	C	941	1
TCGA398TPM_TCGA-XF-AAN4-01A	C	1869	1
TCGA398TPM_TCGA-XF-AAN5-01A	B	2625	0
TCGA398TPM_TCGA-XF-AAN7-01A	C	823	1
TCGA398TPM_TCGA-XF-AAN8-01A	C	2293	0
TCGA398TPM_TCGA-YC-A89H-01A	A	565	1
TCGA398TPM_TCGA-YC-A8S6-01A	A	118	1
TCGA398TPM_TCGA-YC-A9TC-01A	C	573	0
TCGA398TPM_TCGA-YF-AA3L-01A	A	293	0
TCGA398TPM_TCGA-YF-AA3M-01A	C	20	1
TCGA398TPM_TCGA-ZF-A9R0-01A	A	364	0
TCGA398TPM_TCGA-ZF-A9R1-01A	A	415	0
TCGA398TPM_TCGA-ZF-A9R2-01A	A	680	1
TCGA398TPM_TCGA-ZF-A9R3-01A	A	773	0
TCGA398TPM_TCGA-ZF-A9R4-01A	A	642	0
TCGA398TPM_TCGA-ZF-A9R5-01A	A	949	1
TCGA398TPM_TCGA-ZF-A9R7-01A	A	921	0
TCGA398TPM_TCGA-ZF-A9R9-01A	A	1090	0
TCGA398TPM_TCGA-ZF-A9RC-01A	A	665	0
TCGA398TPM_TCGA-ZF-A9RD-01A	B	864	1
TCGA398TPM_TCGA-ZF-A9RE-01A	B	2868	0
TCGA398TPM_TCGA-ZF-A9RF-01A	C	408	1
TCGA398TPM_TCGA-ZF-A9RL-01A	A	106	1
TCGA398TPM_TCGA-ZF-A9RM-01A	A	1949	0
TCGA398TPM_TCGA-ZF-A9RN-01A	C	2703	0
TCGA398TPM_TCGA-ZF-AA4N-01A	B	1455	0
TCGA398TPM_TCGA-ZF-AA4R-01A	C	615	1
TCGA398TPM_TCGA-ZF-AA4T-01A	A	88	1
TCGA398TPM_TCGA-ZF-AA4U-01A	A	1036	1
TCGA398TPM_TCGA-ZF-AA4V-01A	C	599	1
TCGA398TPM_TCGA-ZF-AA4W-01A	B	262	1
TCGA398TPM_TCGA-ZF-AA4X-01A	A	1806	0
TCGA398TPM_TCGA-ZF-AA51-01A	A	1830	0
TCGA398TPM_TCGA-ZF-AA52-01A	C	2044	0
TCGA398TPM_TCGA-ZF-AA53-01A	B	1714	0
TCGA398TPM_TCGA-ZF-AA54-01A	C	1077	1
TCGA398TPM_TCGA-ZF-AA56-01A	B	1761	0
TCGA398TPM_TCGA-ZF-AA58-01A	C	590	1
TCGA398TPM_TCGA-ZF-AA5H-01A	C	259	1
TCGA398TPM_TCGA-ZF-AA5N-01A	C	1649	0
TCGA398TPM_TCGA-ZF-AA5P-01A	A	897	0
		168	1
		372	0
